# Supplementary material for: Cost analysis of tuberculin skin test and the QuantiFERON-TB Gold In-tube test for tuberculosis screening in a correctional setting in Dallas, Texas, USA
Source: BMC Infect Dis. 2016 Oct 12;16:564. doi: 10.1186/s12879-016-1901-8 (PMC5062880; doi:10.1186/s12879-016-1901-8)
Supplement: Additional file 2: — Final Cost Analysis Tree. This file contains the structure of the cost analysis tree used for this study, which assumes that repeat testing for LTBI screening is performed annually for individuals who are incarcerated more than once. (XLSX 53 kb) [file 12879_2016_1901_MOESM2_ESM.xlsx]

## Sheet: Sheet1
																			0.8
																			CXR done
																																						49.97
																			31.11	49.97
															0.026
															TST positive								0.73
																							Released no return
															0	45.092																						18.86
																			0.2				0	18.86
																			CXR not done
																											0.8
																			0	25.5798							CXR done
											0.72												0.27															49.97
											TST read												Released, return within 12 mo				31.11	49.97
											7.68	19.542											0	43.748			0.2
																											CXR not done
																																						18.86
																											0	18.86
															0.974
															TST negative
																																						18.86
															0	18.86
																															0.8
							0.943																								CXR done
							TST placed																				0.026											61.15
																											TST positive				31.11	61.15
							11.18	18.2587
																											0	54.928			0.2
																							0.72								CXR not done
																							TST read															30.04
																															0	30.04
																							7.68	30.6871
															0.22				1								0.974
															Released, return within 12 months				TST placed								TST negative
																																						30.04
															0	28.3555			11.18	28.3555							0	30.04
											0.28												0.28
			TST method								TST not read												TST not read
																																						22.36
				18.699							0	14.9586											0	22.36
															0.78
															Released, no return
																																						11.18
															0	11.18
											0.8
											CXR done
																																						31.11
											31.11	31.11
							0.057
							TST not placed (prior pos)								0.78
															Released no return
							0	25.9831																														0
											0.2				0	0
											CXR not done
																			0.8
											0	5.47536							CXR done
															0.22																							31.11
															Released, return within 12 mo				31.11	31.11
															0	24.888			0.2
																			CXR not done
																																						0
																			0	0
															0.72
															CXR done
																																						70.84
															31.11	70.84
											0.13												0.8
											QFT-GIT positive												CXR done
																			0.22																			70.84
											0	63.6623							Released, return within 12 months				31.11	70.84
																			0	64.618			0.2
															0.28								no CXR done
															CXR not done (released)																							39.73
																							0	39.73
															0	45.2054
																			0.78
																			Released and no return
																																						39.73
																			0	39.73
											0.85
							0.95				QFT-GIT negative
	2						QFT drawn																															39.73
41.9716											0	39.73
							39.73	43.1957
																			0.72
																			CXR done
															0.1																							110.57
															repeat QFT-GIT positive				31.11	110.57
															39.73	101.859			0.28
																			CXR not done
																																						79.46
																			0	79.46
															0.1
															repeat QFT-GIT negative
											0.02																											79.46
											QFT-GIT indeterminate				39.73	79.46
											0	57.4567							0.78
																			Released no return
																																						39.73
																			0	39.73
																											0.72
																											CXR done
																							0.13															110.57
															0.8								QFT-GIT positive				31.11	110.57
															no repeat test done (released)
																							39.73	101.859			0.28
															0	49.156											CXR nort done
																																						79.46
																											0	79.46
																							0.85
																							QFT-GIT negative
																			0.22																			79.46
																			Released return within 12 mo				39.73	79.46
																			0	82.5756											0.72
																															CXR done
																											0.1											150.3
																											repeat QFT-GIT positive				31.11	150.3
																											39.73	141.589			0.28
																															CXR not done
																																						119.19
																							0.02								0	119.19
																							QFT-GIT indterminate
																											0.1
			QFT method																				39.73	89.6459			Repeat QFT-GIT negative
																																						119.19
			0	41.9716																							39.73	119.19
																											0.8
																											no repeat test done
																																						79.46
																											0	79.46
																							0.8
																							CXR done
																																						49.97
																							31.11	49.97
																			0.026
																			TST positive								0.73
																											Released no return
																			0	45.092																		18.86
																							0.2				0	18.86
																							CXR not done
																															0.8
																							0	25.5798							CXR done
															0.72												0.27											49.97
															TST read												Released, return within 12 mo				31.11	49.97
															7.68	19.542											0	43.748			0.2
																															CXR not done
																																						18.86
																															0	18.86
																			0.974
																			TST negative
																																						18.86
																			0	18.86
																																			0.8
											0.943																								CXR done
											TST placed																				0.026							61.15
																															TST positive				31.11	61.15
											11.18	18.2587
																															0	54.928			0.2
																											0.72								CXR not done
																											TST read											30.04
																																			0	30.04
																											7.68	30.6871
																			0.22				1								0.974
																			Released, return within 12 months				TST placed								TST negative
																																						30.04
																			0	28.3555			11.18	28.3555							0	30.04
							0.05								0.28												0.28
							QFT not drawn								TST not read												TST not read
																																						22.36
							0	18.7132							0	14.9586											0	22.36
																			0.78
																			Released, no return
																																						11.18
																			0	11.18
															0.8
															CXR done
																																						31.11
															31.11	31.11
											0.057
											TST not placed (prior pos)								0.73
																			Released no return
											0	26.232																										0
															0.2				0	0
															CXR not done
																							0.8
															0	6.71976							CXR done
																			0.27																			31.11
																			Released, return within 12 mo				31.11	31.11
																			0	24.888			0.2
																							CXR not done
																																						0
																							0	0
